# Supplementary material for: Sugar-Based Eutectic Systems Combined with Cyclodextrins for Enhanced Solubility of Carvedilol
Source: Molecules. 2026 Apr 29;31(9):1490. doi: 10.3390/molecules31091490 (PMC13164601; doi:10.3390/molecules31091490)
Supplement: Supplementary file 1 [file molecules-31-01490-s001.zip]

Archive with 1 entries (1 files):
- molecules-4238918-supplementary.pdf
